# Supplementary material for: The histone methyltransferase Mixed-lineage-leukemia-1 drives T cell phenotype via Notch signaling in diabetic tissue repair
Source: JCI Insight. 2024 Oct 8;9(19):e179012. doi: 10.1172/jci.insight.179012 (PMC11463913; doi:10.1172/jci.insight.179012)
Supplement: Supporting data values [file jciinsight-9-179012-s245.xlsx]

## Sheet: Figure 1
Figure 1A	Data publically available at GEO accession numbers GSE154556 and GSE154557 (Gene Expression Omnibus).
Figure 1B	Flow data, no supporting statistics reported
	Treg		Th17
	Control	DIO	Control	DIO
	53	30	6	10
	35	22	1.8	7
	32	20	1.5	5.5
	25	19	0	4.7
	36	17	1	3
Figure 1C	Elisa Data
	Il17a
	Control	DIO
	30	270
	20	350
	15	220
	22	280
	16	320
	Db -/-	Db +/-
	20.1992	34.6961
	19.0295	21.9093
	10.9026	31.4793

## Sheet: Figure 2
Figure 2A and 2B	Data publically available at GEO accession numbers GSE154556 and GSE154557 (Gene Expression Omnibus).
Figure 2C	Notch1
	Control	DIO
	0.8712	5.2201
	1.0927	5.863
	1.0504	5.7543
	Notch2
	Control	DIO
	1.0099	1.9751
	1.0328	1.7844
	0.9587	1.8008
Figure 2D	Notch1
	ND wound	DIO wound
	5.48	11.7
	5.86	11.8
	5.62	11.3
	5.64	12.1
	Notch2
	ND wound	DIO wound
	10.6	15.3
	12.3	14.6
	11.4	15.5
	9.68	15.9
Figure 2E	Hes1		Hey1		Hey2
	ND wound	DIO wound	ND wound	DIO wound	ND wound	DIO wound
	1.1253	5.81	0.8873	2.0459		10.0511
	1.0815	4.156	1.4854	4.3455	0.5229	23.8118
	0.8217	2.9034	0.7588	2.1765	1.9124	20.3138
Figure 2F	DLL4 human CD14 cells			DLL4 wound macrophages
	0	0		4900	6200
	0	0		5000	6100
	0	0		5050	5750
	0	0
	0	0
	0	180
	0	140
	0	310
		275

## Sheet: Figure 3
Figure 3a	Tregs
	DNMAMLf/fCD4Cre-	DNMAMLf/fCD4Cre+
	30.8	8.04
	19.7	21.9
	30.3	19.4
	23.8	21.3
	29.7	23.1
	Th17
	DNMAMLf/fCD4Cre-	DNMAMLf/fCD4Cre+
	0.74	0.44
	0.34	0.077
	0.53	0.26
	1	0.19
	0.64	0.39
Figure 3b	ND d5 CD4DNMAMLcre-	ND d5 CD4DNMAMLcre+
	48.372	40.229
	101.245	40.728
	61.228	46.227
	59.854	40.977
	55.453
	68.82
	46.387
	66.107
	48.609
	48.372
Figure 3d	Treg
	Notch1f/fCD4Cre-	Notch1f/fCD4Cre+
	27.3	12.1
	41.5	11.1
	40	24.5
	40.4	11.6
	30.6	22.9
	Th17
	Notch1f/fCD4Cre-	Notch1f/fCD4Cre+
	20.6	19.5
	56.7	20.4
	53.4	12.7
	53.1	16.8
	24.9	29.2
	Notch1f/fCD4Cre-	Notch1f/fCD4Cre+
	10.0189	8.16842
	16.0889	10.0153
	10.6497	6.74314
	13.1183	5.18588
	24.0485	9.05552
Figure 3E	DLL4Lyz2Cre-			DLL4Lyz2Cre+
	Mean	SD	N	Mean	SD	N
d0	100	0	16	100	0	14
d1	85.8698	25.8934	16	111.15	36.8165	14
d2	65.6222	14.0588	16	88.4843	17.8886	14
d3	46.6895	13.1964	16	68.6476	24.2313	14
d4	38.6186	12.2556	16	63.8225	20.5561	14
d5	37.5531	13.6541	16	62.8967	27.03	14
d6	27.8802	10.9142	16	48.3689	22.3167	14
d7
3F	CD4 Treg		CD4 Th17
	Dll4f/fLyz2Cre-	Dll4f/fLyz2Cre+	Dll4f/fLyz2Cre-	Dll4f/fLyz2Cre+
	1.5	0.8	33	24
	1.4	0	25	12
	1.2	0.15	22	9
	1	0.2	21	7
3G	Il17
	Dll4f/fLyz2Cre-	Dll4f/fLyz2Cre+
	100	51
	58	50
	59	38
	56	32
	56	30
	51
	50
	49
	48
	49
	49
3H	CD4DNMAML cre-			CD4DNMAML cre+
	Mean	SD	N	Mean	SD	N
day 0	100	0	10	100	0	10
day 1	102.01	28.8448	10	112.794	19.2546	10
day 2	77.9041	29.3248	10	108.743	30.2297	10
day 3	62.6353	37.7554	10	94.3175	32.9265	10
day 4	47.1919	24.2559	10	89.7276	33.1459	10
day 5	36.8244	37.652	10	82.9988	33.162	10
day 6	32.917	38.6771	10	83.1504	36.1841	10
day 7	32.0385	39.3746	10	63.486	37.3347	10
3I	CD3+, %CD4+RORγ+
	CD4DNMAML cre-	CD4DNMAML cre+
	6.71	3.69																	3.69						1.17						1.49
	8.71	3.2																	3.2						2.39						0.7
	4.19	2.37
	4.77	2.25
		4.67
		0.96
	CD3+, %CD4+CD25+FOXp3+
	CD4DNMAML cre-	CD4DNMAML cre+
	1.17	1.49
	2.39	0.7
	2.16	0.73
	2.21	1.01
		1.02
		0.75

## Sheet: Figure 4
Figure 4a	Notch 1 Receptor			Notch 2 Receptor
	MLL1CD4cre-	MLL1CD4cre+		MLL1CD4cre-	MLL1CD4cre+
	2.76	2.85		7.37	6.18
	3.72	3.91		13.3	5.39
	3.4	2.62		11.9	4.24
	3.09	2.66		12.6	3.22
	3.77	2.46		5.04	2.77
	4.94	2.79		9.03	2.72
Figure 4b	Notch1
	MLL1CD4cre-	MLL1CD4cre+
	0.9329	0.7961
	1.03	0.6729
	1.0408	0.5887
	Notch 2
	MLL1CD4cre-	MLL1CD4cre+
	1.0057	0.7818
	0.9894	0.7185
	1.0049	0.7654
Figure 4c	hey1
	MLL1CD4cre-	MLL1CD4cre+
	0.9456	0.4978
	0.9875	0.6216
	1.0709	0.5469
Figure 4d	Notch1			Notch2
	Mll1f/fLyz2Cre-	Mll1f/fLyz2Cre+		Mll1f/fLyz2Cre-	Mll1f/fLyz2Cre+
	0.3	0.14		3.1	1
	0.38	0.18		1.8	0.8
	0.18	0.09		1.6	0.2
	0.33	0.15
	0.22	0.1
Figure 4e	MLL1f/fCD4Cre-			MLL1f/fCD4Cre+
day 0	100	0	8	100	0	10
day 1	79.3937	18.2591	8	103.978	41.0889	10
day 2	77.2369	13.9515	8	101.652	29.3623	10
day 3	56.5649	15.7971	8	75.0081	22.6819	10
day 4	36.0148	7.5594	8	48.6487	13.4445	10
day 5	29.9826	9.19061	8	41.9616	16.8205	10
day 6	22.5279	8.56348	8	23.9761	9.27304	10
day 7	14.0069	3.66212	8	14.0845	6.93252	10
Figure 4F	MFI foxp3			MFI Rory
	MLL1CD4cre-	MLL1CD4cre+		MLL1CD4cre-	MLL1CD4cre+
	6.5	1.71		2142	2016
	6.54	1.29		3089	2140
	6.28	2.28		3328	1636
					2039

## Sheet: Figure 5
Figure 5a	Mll1
	Control	DIO
	0.8725	3.024
	1.0706	3.277
	1.0706	2.5383
Figure 5b	H3k4me3 Notch1 promoter
	Control	DIO
	0.0941391	0.140014
	0.0903192	0.129421
	0.0997723	0.116537
	H3k4me3 Notch2 promoter
	Control	DIO
	1.82349	3.33586
	1.9747	3.14719
	1.86978	2.98699
Figure 5C	Th17 rory
	MLL1CD4cre-	MLL1CD4cre+
	2142	2016
	3089	2140
	3328	1636
		2039
	Il17
	MLL1CD4cre-	MLL1CD4cre+
	404.011	148.957
	368.897	115.924
	530.86	127.681
	426.948
	674.521
	613.431
	395.63
	737.992
	772.971
	771.12
	734.14
	597.88
Figure 5D	H3K4me3 rory promoter
	ND	DIO
	0.0371947	0.0603125
	0.044137	0.0553179
	0.0461209	0.0659907
Figure 3E	H3K4me3 Foxp3 promoter
	ND	DIO
	0.13587	0.0656625
	0.112332	0.0386793
	0.150136	0.10545
Figure 3F	Il17
	DIO	DIO+ mi2
	653.157	162.86
	591.893	150.432
	813.109	183.925
	681.468	146.033
	698.34	144.981
	826.356	155.155
	486.137	131.849
	609.716	125.903
	423.572	81.885
Figure 3G	Notch1			Notch2			Hey1			Hey2
	DIO	DIO+ mi2		DIO	DIO+ mi2		DIO	DIO+ mi2		DIO	DIO+ mi2
	1.0096	0.4063		0.9855	0.4806		0.9708	0.7076		1.155	0.5879
	0.9577	0.3724		0.7888	0.5788		1.0193	0.7045		1.1424	0.5434
	1.0342	0.3009		1.2864	0.8353		1.0106	0.6308		0.7579	0.3383

## Sheet: Figure 6
No supporting data

## Sheet: Supplemental Figure 1
Flow data, no supporting statistics

## Sheet: Supplemental Figure 2
	CD4DNMAML cre-			CD4DNMAML cre+
	Mean	SD	N	Mean	SD	N
d0	100	0	18	100	0	22
d1	99.4326	27.2556	18	87.1218	28.9072	22
d2	74.8554	25.5429	18	69.6366	17.7895	22
d3	68.8566	24.1113	18	60.4048	13.0192	22
d4	52.7748	16.3004	18	52.5045	11.8066	22
d5	53.8395	20.0862	18	41.2334	17.5626	22
d6	41.1755	19.8551	18	28.5811	15.5496	22
d7	24.335	12.2419	18	17.8962	12.1841	22
